# Supplementary material for: Daytime fluctuations of endurance performance in young soccer players: a randomized cross-over trial
Source: BMC Res Notes. 2022 Nov 24;15:351. doi: 10.1186/s13104-022-06247-1 (PMC9685973; doi:10.1186/s13104-022-06247-1)
Supplement: Supplementary file 1 — Additional file 1. Exercise data of soccer players. [file 13104_2022_6247_MOESM1_ESM.xlsx]

## Sheet: Incremental treadmill
exercise data of soccer players treadmill test
ID	Daytime	Group	Lactate_rest_mmol/l	HR_rest_bpm	HF_LT_bpm	lactate_LT_mmol/l	Speed_LT_km/h	HF_IAT_bpm	Lactate_IAT_mmol/l	Speed_IAT_km/h	Lactate_max_mmol/l	HR_max_bpm	Speed_max_km/h
1	2	1		86	150		8.51736	181		11.3605		194	14
1	1	1		95	155		8.04025	176		10.636		188	12.82
2	2	1	1.42	108	167	3.3696	8.536	182	4.87009	10.976	10.62	195	14
2	1	1	0.84	90	169	2.98805	9.336	182	4.49099	11.712	8.62	194	14
3	2	1	0.74	74	156	1.75144	9.498	181	3.26193	12.314	13.31	208	17
3	1	1	1.26	75	150	1.76134	9.648	178	3.2633	12.5493	11.03	204	16.667
4	2	1	0.78	100	161	1.82974	8.33719	188	3.33602	11.5453	7.14	197	14.887
4	1	1	0.78	100	174	1.92662	8.68	191	3.42748	11.672	5.73	196	14
5	2	1	0.5	83	155	1.71128	8.66667	181	3.21906	11.4613	10.55	203	16.667
5	1	1	0.56	92	158	1.54071	8.36947	189	3.047	11.7505	8.08	207	15.113
6	2	1	0.63	90	134	1.52739	6.73684	171	3.02739	10.5155	8.01	198	15.447
6	1	1	0.57	80	127	1.79046	7.02024	166	3.29046	10.9689	9.26	196	15.447
7	2	1	1.2	90	166	1.76753	7.912	183	3.26881	10.712	9.27	199	14
7	1	1	0.67	98	148	0.592775	6.97067	180	2.09278	10.7147	9	199	14.667
8	2	1	1.06	85	163	1.36699	10.6613	182	2.8679	14.094	11.02	204	18.667
8	1	1	1.07	78	143	0.911478	9.939	175	2.41806	14.242	10.98	201	19
9	1	2	0.88	97	164	1.93373	9.63733	185	3.43855	12.368	8.92	206	16.667
9	2	2	0.65	76	165	1.96497	10.576	188	3.47269	13.15	12.7	208	17
10	1	2	0.63	72	155	0.575385	9.39083	185	2.07785	13.4317	7.04	204	16.833
10	2	2	0.5	67	142	0.799837	8.73296	182	2.30045	13.152	6.79	204	17.02
11	1	2		90	150		9.96295	173		13.589		189	16.833
11	2	2		81	156		9.97655	178				188	16.833
12	1	2	0.9	90	138	1.74857	6.312	168	3.24859	9.33667	10.63	196	14.667
12	2	2	0.61	95	145	1.60896	7.74763	180	3.11445	10.9406	12.1	199	15.447
13	1	2	1	89	146	1.21922	8.92	174	2.72225	12.29	9.8	193	16
13	2	2	1.26	81	150	1.21214	9.696	174	2.71966	13.176	14.24	198	18
14	1	2	1.03	83	143	1.88585	8.16467	174	3.38598	12.052	13.72	196	17.333
14	2	2	0.91	95	154	1.4519	9.819	174	2.95929	13.0127	11.53	188	17.167
15	1	2	0.72	70	144	0.894466	9.67383	166	2.39677	13.3812	6.15	188	17.167
15	2	2	0.55	75	138	1.15564	9.5875	164	2.65986	13.325	11.1	198	18.5

## Sheet: 3000m run
exercise data of soccer players 3000m run
ID	Group	3000m_Morning	3000m_Evening	RPE_Morning	RPE_Evening
1	1	12:17:00	12:12:00	17	16
2	1	14:43:00	14:32:00	19	16
3	1	12:18:00	12:39:00	17	14
4	1	14:07:00	14:48:00	14	16
5	1	13:39:00	13:51:00	17	15
6	1	12:31:00	12:16:00	14	16
7	1	12:45:00	13:08:00	16	15
8	2	14:57:00	15:42:00	13	15
9	2	12:00:00	11:41:00	13	15
10	2	10:57:00	11:06:00	15	17
11	2	10:56:00	11:04:00	16	15
12	2	11:33:00	11:31:00	14	15
13	2	11:45:00	12:25:00	17	17
14	2	14:05:00	14:02:00	13	13
15	2	13:18:00	13:12:00	14	15
16	2	16:00:00	15:33:00	16	17

## Sheet: legend
Abbreviation	Meaning
ID	Identification Number of the Participant
Daytime	1 = morning; 2 = evening
Group	1 = started with morning trial; 2 = started with evening trial
Lactate	Blood lactate concentration
HR	Heart Rate
Speed	running speed
rest	measurement at rest
LT	measurement at the individual aerobic threshold
IAT	measurement at the individual anaerobic threshold
3000m	running time of the 3000-m run
RPE	ratings of perceived exertion
Morning	test in the morning
Evening	test in the evening
